# Supplementary material for: Immune Cell Profiles and Novel Insights Into Cancer Risk: A Focus on Oral and Pharyngeal Cancer
Source: Hum Mutat. 2026 Jul 9;2026:6585175. doi: 10.1155/humu/6585175 (PMC13347225; doi:10.1155/humu/6585175)
Supplement: Supplementary file 4 — Supporting Information 4 Table S2: List of smoking‐related traits from MRC IEU OpenGWAS database. [file HUMU-2026-6585175-s002.xlsx]

## Sheet: Sheet1
	id	trait	ncase	group_name	year	author	consortium	sex	pmid	population	unit	sample_size	build	ncontrol	category	subcategory	ontology	note
1044	ukb-b-17579	Why reduced smoking: Doctor's advice	2122	public	2018	Ben Elsworth	MRC-IEU	Males and Females	NA	European	SD	14951	HG19/GRCh37	12829	Binary	NA	NA	6158#2: Output from GWAS pipeline using Phesant derived variables from UKBiobank
1760	ukb-e-20116_p3_CSA	Smoking status	773	public	2020	Pan-UKB team	NA	Males and Females	NA	South Asian	NA	8632	HG19/GRCh37	7859	Binary	NA	NA	NA
2080	ukb-b-14050	Why reduced smoking: Financial reasons	4012	public	2018	Ben Elsworth	MRC-IEU	Males and Females	NA	European	SD	14951	HG19/GRCh37	10939	Binary	NA	NA	6158#4: Output from GWAS pipeline using Phesant derived variables from UKBiobank
3534	ukb-a-238	Pack years adult smoking as proportion of life span exposed to smoking PREVIEW ONLY	NA	public	2017	Neale	Neale Lab	Males and Females	NA	European	SD	101726	HG19/GRCh37	NA	NA	NA	NA	NA
3846	ukb-e-20116_p1_AFR	Smoking status	4595	public	2020	Pan-UKB team	NA	Males and Females	NA	African American or Afro-Caribbean	NA	6532	HG19/GRCh37	1937	Binary	NA	NA	NA
4419	ukb-b-7138	Age stopped smoking	NA	public	2018	Ben Elsworth	MRC-IEU	Males and Females	NA	European	SD	114431	HG19/GRCh37	NA	Continuous	NA	NA	2897: Output from GWAS pipeline using Phesant derived variables from UKBiobank
4670	ukb-a-17	Past tobacco smoking	NA	public	2017	Neale	Neale Lab	Males and Females	NA	European	SD	310749	HG19/GRCh37	NA	NA	NA	NA	NA
4793	ukb-a-329	Ever stopped smoking for 6+ months	35064	public	2017	Neale	Neale Lab	Males and Females	NA	European	SD	81538	HG19/GRCh37	46474	NA	NA	NA	NA
5578	ukb-d-22611_1	Workplace had a lot of cigarette smoke from other people smoking: Sometimes	45053	public	2018	Neale lab	NA	Males and Females	NA	European	NA	90168	HG19/GRCh37	45115	Binary	NA	NA	NA
5584	ukb-d-22611_0	Workplace had a lot of cigarette smoke from other people smoking: Rarely/never	77294	public	2018	Neale lab	NA	Males and Females	NA	European	NA	90716	HG19/GRCh37	13422	Binary	NA	NA	NA
6111	bbj-a-83	Smoking behaviors : Smoking cessation	6376	public	2019	Ishigaki K	NA	Females	31089300	East Asian	NA	14351	HG19/GRCh37	7975	Binary	NA	NA	NA
6413	ukb-e-recode3_AFR	Smoking status, ever vs never	6532	public	2020	Pan-UKB team	NA	Males and Females	NA	African American or Afro-Caribbean	NA	6532	HG19/GRCh37	0	Continuous	NA	NA	NA
6722	ukb-e-20116_p1_EAS	Smoking status	1970	public	2020	Pan-UKB team	NA	Males and Females	NA	East Asian	NA	2649	HG19/GRCh37	679	Binary	NA	NA	NA
6736	ukb-e-recode3_EAS	Smoking status, ever vs never	2649	public	2020	Pan-UKB team	NA	Males and Females	NA	East Asian	NA	2649	HG19/GRCh37	0	Continuous	NA	NA	NA
6785	ukb-a-467	Why stopped smoking: Health precaution	51560	public	2017	Neale	Neale Lab	Males and Females	NA	European	SD	82082	HG19/GRCh37	30522	NA	NA	NA	NA
7162	ukb-d-22506_114	Tobacco smoking: Never smoked	54520	public	2018	Neale lab	NA	Males and Females	NA	European	NA	91353	HG19/GRCh37	36833	Binary	NA	NA	NA
8580	bbj-a-78	Smoking behaviors : Smoking initiation	83810	public	2019	Ishigaki K	NA	Males and Females	31089300	East Asian	NA	165436	HG19/GRCh37	81626	Binary	NA	NA	NA
9408	ukb-b-9598	Why stopped smoking: Illness or ill health	13762	public	2018	Ben Elsworth	MRC-IEU	Males and Females	NA	European	SD	113988	HG19/GRCh37	100226	Binary	NA	NA	6157#1: Output from GWAS pipeline using Phesant derived variables from UKBiobank
9614	ukb-e-20116_p3_MID	Smoking status	276	public	2020	Pan-UKB team	NA	Males and Females	NA	Greater Middle Eastern (Middle Eastern, North African, or Persian)	NA	1563	HG19/GRCh37	1287	Binary	NA	NA	NA
10253	ukb-a-330	Number of unsuccessful stop-smoking attempts	NA	public	2017	Neale	Neale Lab	Males and Females	NA	European	SD	75135	HG19/GRCh37	NA	NA	NA	NA	NA
10399	ukb-b-19842	Why stopped smoking: Health precaution	71506	public	2018	Ben Elsworth	MRC-IEU	Males and Females	NA	European	SD	113988	HG19/GRCh37	42482	Binary	NA	NA	6157#3: Output from GWAS pipeline using Phesant derived variables from UKBiobank
10480	ukb-e-recode2_AFR	Number of cigarettes smoked daily, combined previous and current smoking	1074	public	2020	Pan-UKB team	NA	Males and Females	NA	African American or Afro-Caribbean	NA	1074	HG19/GRCh37	0	Continuous	NA	NA	NA
10906	ukb-e-recode2_CSA	Number of cigarettes smoked daily, combined previous and current smoking	1115	public	2020	Pan-UKB team	NA	Males and Females	NA	South Asian	NA	1115	HG19/GRCh37	0	Continuous	NA	NA	NA
11016	ukb-e-20116_p2_CSA	Smoking status	1082	public	2020	Pan-UKB team	NA	Males and Females	NA	South Asian	NA	8632	HG19/GRCh37	7550	Binary	NA	NA	NA
11087	ukb-b-12304	Why stopped smoking: Doctor's advice	8184	public	2018	Ben Elsworth	MRC-IEU	Males and Females	NA	European	SD	113988	HG19/GRCh37	105804	Binary	NA	NA	6157#2: Output from GWAS pipeline using Phesant derived variables from UKBiobank
11593	ukb-e-1239_EAS	Current tobacco smoking	2662	public	2020	Pan-UKB team	NA	Males and Females	NA	East Asian	NA	2662	HG19/GRCh37	0	Continuous	NA	NA	NA
13342	ukb-a-237	Pack years of smoking PREVIEW ONLY	NA	public	2017	Neale	Neale Lab	Males and Females	NA	European	SD	101726	HG19/GRCh37	NA	NA	NA	NA	NA
13482	ukb-b-13936	Ever tried to stop smoking	NA	public	2018	Ben Elsworth	MRC-IEU	Males and Females	NA	European	SD	35910	HG19/GRCh37	NA	Categorical Ordered	NA	NA	3486: Output from GWAS pipeline using Phesant derived variables from UKBiobank
13627	ukb-b-13026	Why reduced smoking: Health precaution	7119	public	2018	Ben Elsworth	MRC-IEU	Males and Females	NA	European	SD	14951	HG19/GRCh37	7832	Binary	NA	NA	6158#3: Output from GWAS pipeline using Phesant derived variables from UKBiobank
13831	ukb-b-2047	Age started smoking in former smokers	NA	public	2018	Ben Elsworth	MRC-IEU	Males and Females	NA	European	SD	114449	HG19/GRCh37	NA	Continuous	NA	NA	2867: Output from GWAS pipeline using Phesant derived variables from UKBiobank
14908	ukb-d-22506_112	Tobacco smoking: Occasionally	1374	public	2018	Neale lab	NA	Males and Females	NA	European	NA	91353	HG19/GRCh37	89979	Binary	NA	NA	NA
15015	bbj-a-82	Smoking behaviors : Smoking cessation	36787	public	2019	Ishigaki K	NA	Males	31089300	East Asian	NA	61696	HG19/GRCh37	24909	Binary	NA	NA	NA
15678	ukb-e-20116_p3_AFR	Smoking status	806	public	2020	Pan-UKB team	NA	Males and Females	NA	African American or Afro-Caribbean	NA	6532	HG19/GRCh37	5726	Binary	NA	NA	NA
16014	ukb-b-11048	Why stopped smoking: Financial reasons	27761	public	2018	Ben Elsworth	MRC-IEU	Males and Females	NA	European	SD	113988	HG19/GRCh37	86227	Binary	NA	NA	6157#4: Output from GWAS pipeline using Phesant derived variables from UKBiobank
16327	ukb-b-11355	Ever stopped smoking for 6+ months	48981	public	2018	Ben Elsworth	MRC-IEU	Males and Females	NA	European	SD	113230	HG19/GRCh37	64249	Binary	NA	NA	2907: Output from GWAS pipeline using Phesant derived variables from UKBiobank
17090	ukb-b-3709	Wants to stop smoking	NA	public	2018	Ben Elsworth	MRC-IEU	Males and Females	NA	European	SD	35536	HG19/GRCh37	NA	Categorical Ordered	NA	NA	3496: Output from GWAS pipeline using Phesant derived variables from UKBiobank
17622	ukb-a-39	Maternal smoking around birth	88601	public	2017	Neale	Neale Lab	Males and Females	NA	European	SD	289727	HG19/GRCh37	201126	NA	NA	NA	NA
19316	ukb-b-17820	Smoking compared to 10 years previous	NA	public	2018	Ben Elsworth	MRC-IEU	Males and Females	NA	European	SD	36019	HG19/GRCh37	NA	Categorical Ordered	NA	NA	3506: Output from GWAS pipeline using Phesant derived variables from UKBiobank
19709	ukb-e-1259_CSA	Smoking/smokers in household	8175	public	2020	Pan-UKB team	NA	Males and Females	NA	South Asian	NA	8175	HG19/GRCh37	0	Continuous	NA	NA	NA
19983	ukb-e-recode3_MID	Smoking status, ever vs never	1563	public	2020	Pan-UKB team	NA	Males and Females	NA	Greater Middle Eastern (Middle Eastern, North African, or Persian)	NA	1563	HG19/GRCh37	0	Continuous	NA	NA	NA
20936	ukb-e-1259_EAS	Smoking/smokers in household	2498	public	2020	Pan-UKB team	NA	Males and Females	NA	East Asian	NA	2498	HG19/GRCh37	0	Continuous	NA	NA	NA
20993	ukb-a-225	Smoking status: Current	33928	public	2017	Neale	Neale Lab	Males and Females	NA	European	SD	336024	HG19/GRCh37	302096	NA	NA	NA	NA
21687	ukb-b-2134	Past tobacco smoking	NA	public	2018	Ben Elsworth	MRC-IEU	Males and Females	NA	European	SD	424960	HG19/GRCh37	NA	Categorical Ordered	NA	NA	1249: Output from GWAS pipeline using Phesant derived variables from UKBiobank
21915	ukb-e-1249_AFR	Past tobacco smoking	6008	public	2020	Pan-UKB team	NA	Males and Females	NA	African American or Afro-Caribbean	NA	6008	HG19/GRCh37	0	Continuous	NA	NA	NA
22902	ukb-b-10831	Pack years of smoking	NA	public	2018	Ben Elsworth	MRC-IEU	Males and Females	NA	European	SD	142387	HG19/GRCh37	NA	Continuous	NA	NA	20161: Output from GWAS pipeline using Phesant derived variables from UKBiobank
23043	finn-b-SMOKING	Smoking	1321	public	2021	NA	NA	Males and Females	NA	European	NA	NA	HG19/GRCh37	136767	Binary	NA	NA	SMOKING
23110	ukb-a-224	Smoking status: Previous	118419	public	2017	Neale	Neale Lab	Males and Females	NA	European	SD	336024	HG19/GRCh37	217605	NA	NA	NA	NA
23129	ukb-a-260	Tobacco smoking: Ex-smoker	30184	public	2017	Neale	Neale Lab	Males and Females	NA	European	SD	83133	HG19/GRCh37	52949	NA	NA	NA	NA
24445	ukb-b-19253	Age started smoking in current smokers	NA	public	2018	Ben Elsworth	MRC-IEU	Males and Females	NA	European	SD	35702	HG19/GRCh37	NA	Continuous	NA	NA	3436: Output from GWAS pipeline using Phesant derived variables from UKBiobank
25011	finn-b-SMOKING_DEPEND	Smoking dependancy	962	public	2021	NA	NA	Males and Females	NA	European	NA	NA	HG19/GRCh37	217471	Binary	NA	NA	SMOKING_DEPEND
25446	ieu-a-964	Age of smoking initiation	NA	public	2010	Furberg	TAG	Males and Females	20418890	European	log years	47961	HG19/GRCh37	NA	Risk factor	Behavioural	NA	NA
25449	ukb-b-17685	Maternal smoking around birth	121634	public	2018	Ben Elsworth	MRC-IEU	Males and Females	NA	European	SD	397732	HG19/GRCh37	276098	Binary	NA	NA	1787: Output from GWAS pipeline using Phesant derived variables from UKBiobank
25738	ukb-e-1249_MID	Past tobacco smoking	1369	public	2020	Pan-UKB team	NA	Males and Females	NA	Greater Middle Eastern (Middle Eastern, North African, or Persian)	NA	1369	HG19/GRCh37	0	Continuous	NA	NA	NA
26131	ukb-e-1787_AFR	Maternal smoking around birth	203	public	2020	Pan-UKB team	NA	Males and Females	NA	African American or Afro-Caribbean	NA	6083	HG19/GRCh37	5880	Binary	NA	NA	NA
26239	ukb-b-960	Smoking/smokers in household	NA	public	2018	Ben Elsworth	MRC-IEU	Males and Females	NA	European	SD	425516	HG19/GRCh37	NA	Categorical Ordered	NA	NA	1259: Output from GWAS pipeline using Phesant derived variables from UKBiobank
26337	ieu-b-24	Age Of Smoking Initiation	NA	public	2019	Liu, M	GWAS and Sequencing Consortium of Alcohol and Nicotine use	Males and Females	30643251	European	NA	341427	HG19/GRCh37	NA	Continuous	Behavioural	NA	NA
26606	ukb-e-20116_p2_MID	Smoking status	485	public	2020	Pan-UKB team	NA	Males and Females	NA	Greater Middle Eastern (Middle Eastern, North African, or Persian)	NA	1563	HG19/GRCh37	1078	Binary	NA	NA	NA
27529	ukb-e-1787_EAS	Maternal smoking around birth	255	public	2020	Pan-UKB team	NA	Males and Females	NA	East Asian	NA	2406	HG19/GRCh37	2151	Binary	NA	NA	NA
27724	ieu-b-4877	smoking initiation	311629	public	2019	Liu M	GSCAN	Males and Females	30643251	European	NA	607291	HG19/GRCh37	321173	Risk factor	Behavioural	EFO:0005670	sample_size corresponds to the median effective sample size across SNPs, while ncases correspond to maximum reported ever smokers and ncontrols correspond to maximum reported never smokers in supplementary tables; the maximum reported sample size was 632802
28226	ukb-b-19752	Why reduced smoking: None of the above	4289	public	2018	Ben Elsworth	MRC-IEU	Males and Females	NA	European	SD	14951	HG19/GRCh37	10662	Binary	NA	NA	6158#100: Output from GWAS pipeline using Phesant derived variables from UKBiobank
28944	ukb-b-7460	Pack years adult smoking as proportion of life span exposed to smoking	NA	public	2018	Ben Elsworth	MRC-IEU	Males and Females	NA	European	SD	142387	HG19/GRCh37	NA	Continuous	NA	NA	20162: Output from GWAS pipeline using Phesant derived variables from UKBiobank
28954	ukb-e-20116_p1_MID	Smoking status	802	public	2020	Pan-UKB team	NA	Males and Females	NA	Greater Middle Eastern (Middle Eastern, North African, or Persian)	NA	1563	HG19/GRCh37	761	Binary	NA	NA	NA
29108	ukb-e-1249_EAS	Past tobacco smoking	2498	public	2020	Pan-UKB team	NA	Males and Females	NA	East Asian	NA	2498	HG19/GRCh37	0	Continuous	NA	NA	NA
29296	ukb-e-1239_MID	Current tobacco smoking	1570	public	2020	Pan-UKB team	NA	Males and Females	NA	Greater Middle Eastern (Middle Eastern, North African, or Persian)	NA	1570	HG19/GRCh37	0	Continuous	NA	NA	NA
29817	bbj-a-79	Smoking behaviors : Smoking initiation	67773	public	2019	Ishigaki K	NA	Males	31089300	East Asian	NA	89678	HG19/GRCh37	21905	Binary	NA	NA	NA
30652	bbj-a-81	Smoking behaviors : Smoking cessation	43163	public	2019	Ishigaki K	NA	Males and Females	31089300	East Asian	NA	76047	HG19/GRCh37	32884	Binary	NA	NA	NA
30963	ukb-a-18	Smoking/smokers in household	NA	public	2017	Neale	Neale Lab	Males and Females	NA	European	SD	311142	HG19/GRCh37	NA	NA	NA	NA	NA
31340	ukb-b-4801	Number of unsuccessful stop-smoking attempts	NA	public	2018	Ben Elsworth	MRC-IEU	Males and Females	NA	European	SD	104420	HG19/GRCh37	NA	Categorical Ordered	NA	NA	2926: Output from GWAS pipeline using Phesant derived variables from UKBiobank
31769	ebi-a-GCST008027	Smoking behaviour (cigarettes smoked per day)	NA	public	2019	Wojcik GL	NA	NA	31217584	Hispanic or Latin American	NA	4198	HG19/GRCh37	NA	NA	NA	NA	NA
31786	ukb-e-1259_AFR	Smoking/smokers in household	6014	public	2020	Pan-UKB team	NA	Males and Females	NA	African American or Afro-Caribbean	NA	6014	HG19/GRCh37	0	Continuous	NA	NA	NA
32221	ukb-b-12412	Likelihood of resuming smoking	NA	public	2018	Ben Elsworth	MRC-IEU	Males and Females	NA	European	SD	112268	HG19/GRCh37	NA	Categorical Ordered	NA	NA	2936: Output from GWAS pipeline using Phesant derived variables from UKBiobank
32610	bbj-a-80	Smoking behaviors : Smoking initiation	16077	public	2019	Ishigaki K	NA	Females	31089300	East Asian	NA	75798	HG19/GRCh37	59721	Binary	NA	NA	NA
32796	ukb-d-22611_2	Workplace had a lot of cigarette smoke from other people smoking: Often	14941	public	2018	Neale lab	NA	Males and Females	NA	European	NA	89803	HG19/GRCh37	74862	Binary	NA	NA	NA
33299	ukb-a-468	Why reduced smoking: Illness or ill health	1465	public	2017	Neale	Neale Lab	Males and Females	NA	European	SD	10503	HG19/GRCh37	9038	NA	NA	NA	NA
33389	ukb-e-1239_CSA	Current tobacco smoking	8706	public	2020	Pan-UKB team	NA	Males and Females	NA	South Asian	NA	8706	HG19/GRCh37	0	Continuous	NA	NA	NA
33766	ukb-b-223	Current tobacco smoking	NA	public	2018	Ben Elsworth	MRC-IEU	Males and Females	NA	European	SD	462434	HG19/GRCh37	NA	Categorical Ordered	NA	NA	1239: Output from GWAS pipeline using Phesant derived variables from UKBiobank
33953	ukb-b-1572	Difficulty not smoking for 1 day	NA	public	2018	Ben Elsworth	MRC-IEU	Males and Females	NA	European	SD	33404	HG19/GRCh37	NA	Categorical Ordered	NA	NA	3476: Output from GWAS pipeline using Phesant derived variables from UKBiobank
34696	ukb-a-465	Why stopped smoking: None of the above	16472	public	2017	Neale	Neale Lab	Males and Females	NA	European	SD	82082	HG19/GRCh37	65610	NA	NA	NA	NA
34838	ukb-d-22506_111	Tobacco smoking: Smokes on most or all days	2124	public	2018	Neale lab	NA	Males and Females	NA	European	NA	91353	HG19/GRCh37	89229	Binary	NA	NA	NA
35032	ukb-e-1239_AFR	Current tobacco smoking	6572	public	2020	Pan-UKB team	NA	Males and Females	NA	African American or Afro-Caribbean	NA	6572	HG19/GRCh37	0	Continuous	NA	NA	NA
35505	ukb-b-18765	Why stopped smoking: None of the above	22937	public	2018	Ben Elsworth	MRC-IEU	Males and Females	NA	European	SD	113988	HG19/GRCh37	91051	Binary	NA	NA	6157#100: Output from GWAS pipeline using Phesant derived variables from UKBiobank
36242	ukb-e-20116_p2_EAS	Smoking status	454	public	2020	Pan-UKB team	NA	Males and Females	NA	East Asian	NA	2649	HG19/GRCh37	2195	Binary	NA	NA	NA
36390	ukb-a-466	Why stopped smoking: Doctor's advice	5875	public	2017	Neale	Neale Lab	Males and Females	NA	European	SD	82082	HG19/GRCh37	76207	NA	NA	NA	NA
36831	ukb-d-20116_0	Smoking status: Never	195068	public	2018	Neale lab	NA	Males and Females	NA	European	NA	359706	HG19/GRCh37	164638	Binary	NA	NA	NA
37686	ukb-b-9930	Why reduced smoking: Illness or ill health	2093	public	2018	Ben Elsworth	MRC-IEU	Males and Females	NA	European	SD	14951	HG19/GRCh37	12858	Binary	NA	NA	6158#1: Output from GWAS pipeline using Phesant derived variables from UKBiobank
38156	ukb-e-20116_p1_CSA	Smoking status	6777	public	2020	Pan-UKB team	NA	Males and Females	NA	South Asian	NA	8632	HG19/GRCh37	1855	Binary	NA	NA	NA
38782	ukb-a-344	Difficulty not smoking for 1 day	NA	public	2017	Neale	Neale Lab	Males and Females	NA	European	SD	23332	HG19/GRCh37	NA	NA	NA	NA	NA
39873	ukb-a-16	Current tobacco smoking	NA	public	2017	Neale	Neale Lab	Males and Females	NA	European	SD	337030	HG19/GRCh37	NA	NA	NA	NA	NA
40885	ukb-e-20116_p3_EAS	Smoking status	225	public	2020	Pan-UKB team	NA	Males and Females	NA	East Asian	NA	2649	HG19/GRCh37	2424	Binary	NA	NA	NA
40901	ukb-e-1249_CSA	Past tobacco smoking	8143	public	2020	Pan-UKB team	NA	Males and Females	NA	South Asian	NA	8143	HG19/GRCh37	0	Continuous	NA	NA	NA
42114	ukb-b-4509	Age of stopping smoking	NA	public	2018	Ben Elsworth	MRC-IEU	Males and Females	NA	European	SD	41215	HG19/GRCh37	NA	Continuous	NA	NA	22507: Output from GWAS pipeline using Phesant derived variables from UKBiobank
42138	ukb-e-recode3_CSA	Smoking status, ever vs never	8632	public	2020	Pan-UKB team	NA	Males and Females	NA	South Asian	NA	8632	HG19/GRCh37	0	Continuous	NA	NA	NA
42186	ukb-e-20116_p2_AFR	Smoking status	1131	public	2020	Pan-UKB team	NA	Males and Females	NA	African American or Afro-Caribbean	NA	6532	HG19/GRCh37	5401	Binary	NA	NA	NA
