# Supplementary material for: Immune Cell Profiles and Novel Insights Into Cancer Risk: A Focus on Oral and Pharyngeal Cancer
Source: Hum Mutat. 2026 Jul 9;2026:6585175. doi: 10.1155/humu/6585175 (PMC13347225; doi:10.1155/humu/6585175)
Supplement: Supplementary file 5 — Supporting Information 5 Table S3: Causal effect estimation results of five models in Mendelian randomization analysis for immune cells and oral‐pharyngeal cancer. [file HUMU-2026-6585175-s003.xlsx]

## Sheet: Sheet1
	exp	method	nsnp	b_2	se_2	OR	OR95CI	pval_2
1	BAFF-R on IgD+ CD38dim B cell	Inverse variance weighted	7	0.109561	0.047138	1.11579	1.115788 (1.017318, 1.223789)	0.020113
2	BAFF-R on IgD+ CD38dim B cell	MR Egger	7	0.050537	0.072981	1.05184	1.051835 (0.911644, 1.213586)	0.519484
3	BAFF-R on IgD+ CD38dim B cell	Simple mode	7	0.234961	0.114418	1.26486	1.264859 (1.010759, 1.582838)	0.085821
4	BAFF-R on IgD+ CD38dim B cell	Weighted median	7	0.096089	0.051724	1.10086	1.100857 (0.994724, 1.218314)	0.063207
5	BAFF-R on IgD+ CD38dim B cell	Weighted mode	7	0.092958	0.050832	1.09742	1.097415 (0.993350, 1.212383)	0.117192
6	CD127 on CD45RA+ CD4+ T cell	Inverse variance weighted	3	0.282003	0.125877	1.32578	1.325783 (1.035915, 1.696762)	0.025071
7	CD127 on CD45RA+ CD4+ T cell	MR Egger	3	0.560104	1.29503	1.75085	1.750854 (0.138325, 22.161514)	0.740126
8	CD127 on CD45RA+ CD4+ T cell	Simple mode	3	0.329186	0.17349	1.38984	1.389837 (0.989205, 1.952725)	0.198205
9	CD127 on CD45RA+ CD4+ T cell	Weighted median	3	0.302547	0.151723	1.3533	1.353302 (1.005183, 1.821983)	0.046144
10	CD127 on CD45RA+ CD4+ T cell	Weighted mode	3	0.330861	0.172728	1.39217	1.392166 (0.992343, 1.953081)	0.195505
11	CD20 on IgD+ CD38dim B cell	Inverse variance weighted	6	-0.272913	0.113879	0.761159	0.761159 (0.608891, 0.951504)	0.016551
12	CD20 on IgD+ CD38dim B cell	MR Egger	6	-0.080596	0.707756	0.922567	0.922567 (0.230432, 3.693617)	0.914824
13	CD20 on IgD+ CD38dim B cell	Simple mode	6	-0.122139	0.254276	0.885026	0.885026 (0.537664, 1.456801)	0.651266
14	CD20 on IgD+ CD38dim B cell	Weighted median	6	-0.190512	0.144824	0.826536	0.826536 (0.622279, 1.097839)	0.188352
15	CD20 on IgD+ CD38dim B cell	Weighted mode	6	-0.115176	0.234493	0.89121	0.891210 (0.562827, 1.411187)	0.644105
16	CD4 on CD39+ CD4+ T cell	Inverse variance weighted	6	0.155955	0.072809	1.16877	1.168774 (1.013338, 1.348052)	0.032195
17	CD4 on CD39+ CD4+ T cell	MR Egger	6	0.108401	0.156092	1.1145	1.114495 (0.820748, 1.513374)	0.525615
18	CD4 on CD39+ CD4+ T cell	Simple mode	6	0.110025	0.144433	1.11631	1.116306 (0.841083, 1.481588)	0.480566
19	CD4 on CD39+ CD4+ T cell	Weighted median	6	0.142446	0.082261	1.15309	1.153090 (0.981388, 1.354833)	0.083342
20	CD4 on CD39+ CD4+ T cell	Weighted mode	6	0.137927	0.089114	1.14789	1.147891 (0.963929, 1.366962)	0.182359
21	HLA DR on CD33+ HLA DR+ CD14dim	Inverse variance weighted	2	-0.541678	0.230719	0.581771	0.581771 (0.370135, 0.914416)	0.018885
22	HLA DR+ CD8+ T cell %lymphocyte	Inverse variance weighted	3	0.223358	0.094113	1.25027	1.250268 (1.039662, 1.503537)	0.017631
23	HLA DR+ CD8+ T cell %lymphocyte	MR Egger	3	-0.008679	0.267072	0.991358	0.991358 (0.587346, 1.673274)	0.979319
24	HLA DR+ CD8+ T cell %lymphocyte	Simple mode	3	0.184726	0.154866	1.20289	1.202888 (0.887975, 1.629484)	0.355266
25	HLA DR+ CD8+ T cell %lymphocyte	Weighted median	3	0.179687	0.103332	1.19684	1.196842 (0.977415, 1.465530)	0.082047
26	HLA DR+ CD8+ T cell %lymphocyte	Weighted mode	3	0.172731	0.106771	1.18855	1.188547 (0.964119, 1.465217)	0.247116
27	HLA DR+ CD8+ T cell Absolute Count	Inverse variance weighted	4	0.218128	0.090499	1.24375	1.243746 (1.041591, 1.485136)	0.015941
28	HLA DR+ CD8+ T cell Absolute Count	MR Egger	4	0.207945	0.229384	1.23115	1.231146 (0.785334, 1.930033)	0.460337
29	HLA DR+ CD8+ T cell Absolute Count	Simple mode	4	0.171811	0.138301	1.18745	1.187453 (0.905508, 1.557186)	0.302388
30	HLA DR+ CD8+ T cell Absolute Count	Weighted median	4	0.208831	0.099343	1.23224	1.232237 (1.014219, 1.497121)	0.035543
31	HLA DR+ CD8+ T cell Absolute Count	Weighted mode	4	0.179628	0.109332	1.19677	1.196773 (0.965931, 1.482782)	0.198935
32	HLA DR++ monocyte %monocyte	Inverse variance weighted	3	-0.381322	0.115003	0.682958	0.682958 (0.545132, 0.855631)	0.000914
33	HLA DR++ monocyte %monocyte	MR Egger	3	-0.39575	0.55834	0.673175	0.673175 (0.225351, 2.010930)	0.607457
34	HLA DR++ monocyte %monocyte	Simple mode	3	-0.392331	0.164691	0.675481	0.675481 (0.489131, 0.932825)	0.140108
35	HLA DR++ monocyte %monocyte	Weighted median	3	-0.390382	0.127397	0.676798	0.676798 (0.527251, 0.868763)	0.002182
36	HLA DR++ monocyte %monocyte	Weighted mode	3	-0.390896	0.14124	0.67645	0.676450 (0.512873, 0.892199)	0.109521
37	IgD on IgD+ CD38+ B cell	Inverse variance weighted	2	0.449051	0.202065	1.56682	1.566825 (1.054434, 2.328206)	0.026262
38	Memory B cell %B cell	Inverse variance weighted	2	1.23598	0.386051	3.44176	3.441763 (1.614981, 7.334905)	0.001367
39	Naive CD8+ T cell %T cell	Inverse variance weighted	2	-0.745573	0.230857	0.474462	0.474462 (0.301781, 0.745953)	0.00124
