# Supplementary material for: Immune Cell Profiles and Novel Insights Into Cancer Risk: A Focus on Oral and Pharyngeal Cancer
Source: Hum Mutat. 2026 Jul 9;2026:6585175. doi: 10.1155/humu/6585175 (PMC13347225; doi:10.1155/humu/6585175)
Supplement: Supplementary file 6 — Supporting Information 6 Table S4: Complete antibody specifications and dilutions. [file HUMU-2026-6585175-s004.xlsx]

## Sheet: Table S7
Target	Fluorochrome	Clone	Vendor	Catalog Number	Dilution	Application
CD3	FITC	UCHT1	BioLegend	300406	1:100	Flow Cytometry
CD4	PE-Cy7	RPA-T4	BioLegend	300520	1:100	Flow Cytometry
CD8	APC	RPA-T8	BD Biosciences	555361	1:100	Flow Cytometry
CD19	PE	HIB19	BioLegend	302208	1:100	Flow Cytometry
CD20	BV421	L27	BD Biosciences	562796	1:100	Flow Cytometry
CD25	APC-Cy7	BC96	BioLegend	302636	1:100	Flow Cytometry
CD39	BV510	A1	BioLegend	328232	1:50	Flow Cytometry
CD45RA	PerCP-Cy5.5	HI100	BD Biosciences	560527	1:100	Flow Cytometry
CD127	BV605	A019D5	BioLegend	351336	1:50	Flow Cytometry
HLA-DR	BV650	L243	BioLegend	307642	1:100	Flow Cytometry
IgD	FITC	IA6-2	BD Biosciences	555778	1:100	Flow Cytometry
CD14	APC-Cy7	M5E2	BioLegend	301820	1:100	Flow Cytometry
CD33	PE-Cy5	WM53	BioLegend	304704	1:100	Flow Cytometry
CD56	BV711	HCD56	BioLegend	318346	1:100	Flow Cytometry
Live/Dead	Zombie NIR	N/A	BioLegend	423106	1:500	Flow Cytometry
Notes
All antibodies were validated by the manufacturers for flow cytometry applications.
Antibodies were titrated to determine optimal dilutions.
Staining was performed in PBS + 2% FBS + 2mM EDTA buffer.
Samples were acquired on BD FACSCanto II or BD LSRFortessa flow cytometers.
